# Supplementary material for: Single qubit neural quantum circuit for solving Exclusive-OR
Source: MethodsX. 2021 Nov 6;8:101573. doi: 10.1016/j.mex.2021.101573 (PMC8720890; doi:10.1016/j.mex.2021.101573)
Supplement: Supplementary file 1 [file mmc1.zip › qasm.txt]

OPENQASM 2.0;
include "qelib1.inc";
qreg q[1];
creg c[1];
reset q[0];
h q[0];
rz(-0.5*pi) q[0];
rx(-0.5*pi) q[0];
measure q[0] -> c[0];
