# Supplementary material for: Single qubit neural quantum circuit for solving Exclusive-OR
Source: MethodsX. 2021 Nov 6;8:101573. doi: 10.1016/j.mex.2021.101573 (PMC8720890; doi:10.1016/j.mex.2021.101573)
Supplement: Supplementary file 2 [file mmc2.zip]

Archive with 1 entries (1 files):
- qiskit.txt
