# Supplementary material for: Single qubit neural quantum circuit for solving Exclusive-OR
Source: MethodsX. 2021 Nov 6;8:101573. doi: 10.1016/j.mex.2021.101573 (PMC8720890; doi:10.1016/j.mex.2021.101573)
Supplement: Supplementary file 2 [file mmc2.zip › qiskit.txt]

# importing standard Qiskit libraries and configuring account
from qiskit import QuantumRegister, ClassicalRegister, QuantumCircuit, execute, Aer, IBMQ
from qiskit.compiler import transpile, assemble
from qiskit.tools.jupyter import *
from qiskit.visualization import *
from numpy import pi

qreg_q = QuantumRegister(1, 'q')
creg_c = ClassicalRegister(1, 'c')
circuit = QuantumCircuit(qreg_q, creg_c)

# the input vector is manually changed on each run
x1 = 0.0
x2 = 1.0

# hardcoded trainable parameters  
theta1 = pi
theta2 = pi
alpha = -pi/2

# parametrized quantum circuit  
circuit.reset(qreg_q[0])
circuit.h(qreg_q[0])
circuit.rz(x1 * theta1 + alpha, qreg_q[0])
circuit.rx(x2 * theta2 + alpha, qreg_q[0])
circuit.measure(qreg_q[0], creg_c[0])

# the simulator to be used
sim = Aer.get_backend('aer_simulator')  
# turns the circuit into an object the backend can run
qobj = assemble(circuit, shots=1024)  
# run the experiment and get the result from that experiment
result = sim.run(qobj).result()  
# get a dictionary containing the output
counts = result.get_counts()
# display output on a histogram
plot_histogram(counts)
